# Supplementary material for: A myristoyl switch at the plasma membrane triggers cleavage and oligomerization of Mason-Pfizer monkey virus matrix protein
Source: eLife. 2024 Mar 22;13:e93489. doi: 10.7554/eLife.93489 (PMC11014724; doi:10.7554/eLife.93489)
Supplement: Figure 1—source data 1. [file elife-93489-fig1-data1.zip]

Archive with 8 entries (8 files):
- Figure 1- source data 1 Related to Figure 1C.pdf
- Figure 1- source data 1 Related to Figure 1D.pdf
- Figure 1- source data 2 Related to Figure 1A.tif
- Figure 1- source data 2 Related to Figure 1B.tif
- Figure 1- source data 2 Related to Figure 1C.tif
- Figure 1- source data 2 Related to Figure 1D.tif
- Figure 1- source data 1 Related to Figure 1A.pdf
- Figure 1- source data 1 Related to Figure 1B.pdf
