# Supplementary material for: A myristoyl switch at the plasma membrane triggers cleavage and oligomerization of Mason-Pfizer monkey virus matrix protein
Source: eLife. 2024 Mar 22;13:e93489. doi: 10.7554/eLife.93489 (PMC11014724; doi:10.7554/eLife.93489)
Supplement: Figure 2—figure supplement 1—source data 1. [file elife-93489-fig2-figsupp1-data1.zip]

Archive with 2 entries (2 files):
- Figure 2- figure supplement 1 - source data 1.pdf
- Figure 2- figure supplement 1 - source data 2.tif
